# Supplementary material for: Salivary aquaporin-3 as a screening biomarker for xerostomia in patients with periodontal disease and the effects of xerostomia on oral health-related quality of life
Source: PLoS One. 2023 Apr 7;18(4):e0283995. doi: 10.1371/journal.pone.0283995 (PMC10081746; doi:10.1371/journal.pone.0283995)
Supplement: S1 Dataset — (XLSX) [file pone.0283995.s001.xlsx]

## Sheet: Sheet1
ID	AQP_3	BMI	Bsugar	MAP	YesNoXerostomia	SXI	SOHIP	CPI	Sflow
N14	0.659	32.3	129	91	Non-xerostomia	5	5	3	0.4597
N11	0.305	28.4	101	98.33	Non-xerostomia	5	1	3	0.4876
N6	0.675	22.4	107	91	Non-xerostomia	5	19	4	0.4853
N21	0.365	21.8	110	83.33	Non-xerostomia	5	7	4	0.5375
N3	0.391	21.7	114	94.33	Non-xerostomia	5	37	3	1.218
N22	0.367	22	98	86.33	Non-xerostomia	5	10	4	0.6049
N20	0.414	26.4	132	108.33	Non-xerostomia	5	3	4	0.3066
N9	0.325	31.6	107	88.33	Non-xerostomia	5	4	4	0.9986
N4	0.352	34	136	85.67	Non-xerostomia	5	10	3	0.5596
N34	0.312	22.4	98	91.67	Non-xerostomia	5	11	4	0.5998
N29	0.448	22	115	102	Non-xerostomia	5	15	4	0.6566
N56	0.525	20	89	95.33	Non-xerostomia	5	29	4	0.3274
N24	0.442	30.1	107	111.67	Non-xerostomia	5	9	3	0.3477
N30	0.611	24.7	124	100.33	Non-xerostomia	5	11	4	0.2736
N19	0.316	29	138	105	Non-xerostomia	5	3	3	0.2446
N31	0.801	24.1	92	95	Non-xerostomia	5	8	3	0.1963
N15	0.481	20.5	94	86	Non-xerostomia	5	12	3	0.521
N32	0.599	23.1	98	95	Non-xerostomia	5	17	3	0.4007
N16	0.362	28.4	103	81	Non-xerostomia	5	19	3	0.6443
N26	0.334	21.4	95	94.67	Non-xerostomia	5	8	3	0.2352
X31	0.439	27.6	99	99.33	Xerostomia	6	24	3	0.292
X34	0.568	24.6	89	90	Xerostomia	7	22	4	0.3461
X38	0.876	22.9	128	98.67	Xerostomia	8	33	3	0.4519
X21	1.352	22.5	136	90.67	Xerostomia	6	21	3	1.0642
X1	1.108	25.4	126	90.67	Xerostomia	7	22	3	1.0768
X10	0.438	24.3	152	95.67	Xerostomia	6	2	3	0.3926
X3	1.817	25.6	128	90	Xerostomia	8	40	3	0.4892
X4	0.522	24.2	117	100	Xerostomia	7	9	3	0.6301
X25	0.627	21	111	84.33	Xerostomia	6	18	3	0.8025
X32	0.523	21	91	77.33	Xerostomia	7	10	3	0.4717
X110	0.686	17.1	90	91.33	Xerostomia	7	18	3	0.5894
X40	0.925	21.5	104	100.67	Xerostomia	6	12	3	0.567
X56	0.533	22.5	116	89.67	Xerostomia	6	22	3	0.3279
X64	0.365	31.3	104	105	Xerostomia	6	10	4	0.3821
X83	0.513	21.2	98	93.33	Xerostomia	7	13	3	0.5922
X98	0.864	20.3	95	105	Xerostomia	6	27	4	0.2541
X109	0.532	22.8	95	83.33	Xerostomia	8	11	4	0.3409
X75	1.764	20.7	101	86.67	Xerostomia	6	25	4	0.6285
X104	0.314	18.7	108	91.33	Xerostomia	6	17	3	0.2499
X35	1.181	21.7	94	86.67	Xerostomia	7	39	3	0.2371
X72	0.728	18.9	104	84.67	Xerostomia	6	28	4	0.2739
X54	1.856	30.5	92	103.67	Xerostomia	6	13	3	0.3316
X69	0.448	24.5	111	100	Xerostomia	7	21	3	0.3117
X14	0.339	21.6	109	83.33	Xerostomia	6	13	3	0.586
X86	0.401	17.8	85	84	Xerostomia	7	25	3	0.4857
X77	0.322	21.6	98	90	Xerostomia	6	11	3	1.0199
X13	0.389	17.3	110	86	Xerostomia	7	6	3	0.9946
X81	0.375	23.8	98	83.33	Xerostomia	7	35	3	0.2503
X71	0.377	27.2	95	104.67	Xerostomia	6	11	4	0.5916
X66	0.406	19.8	98	86.67	Xerostomia	6	17	3	0.4398
X79	0.821	27.3	116	101	Xerostomia	6	9	3	0.3906
X70	0.924	23.5	88	103.33	Xerostomia	6	16	3	0.191
X88	1.302	20	109	86.67	Xerostomia	7	22	4	0.187
X8	0.425	16.7	110	85	Xerostomia	11	15	3	0.7486
X7	0.976	21.4	111	91	Xerostomia	9	25	4	0.6111
X2	0.327	28.9	100	88	Xerostomia	10	36	3	0.5157
X101	0.695	18.3	98	89.33	Xerostomia	9	20	3	0.3353
X84	0.373	22.6	100	90	Xerostomia	9	27	3	0.708
N35	0.379	29.1	112	110	Non-xerostomia	5	29	3	0.2621
N5	0.368	26.4	142	97.33	Non-xerostomia	5	8	4	0.713
N2	0.401	22	110	106.67	Non-xerostomia	5	1	4	0.4039
N33	0.354	27.2	157	99.67	Non-xerostomia	5	4	4	0.5469
X46	1.108	18.5	110	86	Xerostomia	7	6	3	0.2971
X27	1.752	19	98	86.33	Xerostomia	7	15	3	0.3679
X48	0.715	30.5	101	98.67	Xerostomia	7	11	3	0.6831
X29	0.449	19.5	103	88.67	Xerostomia	6	17	3	0.4449
X41	0.639	19	102	89.67	Xerostomia	6	11	3	0.5415
X107	0.32	32	99	99	Xerostomia	7	11	3	0.3805
X55	0.364	23	93	89.33	Xerostomia	6	8	3	0.3419
X87	1.371	20.8	90	89.33	Xerostomia	6	2	3	0.2454
X61	1.368	20.4	95	90	Xerostomia	6	13	3	0.1619
X44	0.393	26.1	94	102	Xerostomia	6	23	3	0.427
X73	1.058	19.6	110	86.67	Xerostomia	7	27	4	0.4273
X96	0.426	22.9	157	95.33	Xerostomia	7	23	3	0.4635
X22	0.31	25.5	106	98.67	Xerostomia	8	31	3	0.3303
X45	0.389	19.6	99	91.33	Xerostomia	7	16	3	0.2215
X43	0.305	22.8	118	102.33	Xerostomia	7	23	4	0.3605
X80	0.394	24.3	114	110	Xerostomia	6	8	3	0.3337
X20	0.419	21.5	100	81	Xerostomia	8	29	3	0.4274
X102	1.012	21.1	115	101.33	Xerostomia	8	20	3	0.3465
X82	0.439	17.6	90	86.67	Xerostomia	8	7	4	0.1417
X60	0.428	27.3	107	100	Xerostomia	7	3	4	0.5528
X94	0.543	25.6	90	100	Xerostomia	8	19	4	0.4235
X111	0.586	20	95	98.33	Xerostomia	8	6	3	0.2469
X91	0.808	22	113	106.67	Xerostomia	7	8	3	1.1052
X52	0.457	15.9	128	86.67	Xerostomia	8	14	3	0.4601
X103	0.637	33.3	109	100	Xerostomia	6	10	3	0.2794
X90	0.357	23.5	102	98.67	Xerostomia	8	10	3	0.3904
X68	0.395	21.5	93	91.33	Xerostomia	6	12	3	0.466
X57	0.548	22.6	99	87.33	Xerostomia	7	20	3	0.2902
X85	1.77	28.7	80	101	Xerostomia	6	7	4	0.0903
X78	0.454	22.5	123	106.67	Xerostomia	7	0	4	0.4559
X89	0.823	20.9	105	102	Xerostomia	8	14	3	0.3886
X49	1.312	28.5	98	99	Xerostomia	6	18	3	0.1798
X99	1.01	29	115	105	Xerostomia	11	26	4	0.4679
X6	0.341	24.8	102	81.67	Xerostomia	9	22	3	0.2785
X177	0.522	23.1	103	91.33	Xerostomia	10	34	3	0.7424
X28	0.478	24.5	97	92.33	Xerostomia	10	4	3	0.2598
X9	0.847	22.2	145	90	Xerostomia	11	28	3	0.7843
X100	0.484	29.2	102	100.67	Xerostomia	10	22	3	0.9561
X74	0.425	20.2	110	96.67	Xerostomia	10	32	4	0.2793
X105	0.872	28.3	98	84.67	Xerostomia	11	16	3	0.2596
X108	0.381	20.4	98	92	Xerostomia	10	26	3	0.3699
X93	0.676	19.1	105	93.33	Xerostomia	10	18	3	0.8322
X50	1.627	33.4	98	99.67	Xerostomia	9	36	4	1.2631
X95	0.357	22.9	100	92	Xerostomia	10	13	4	0.7543
X106	0.424	23.3	90	94.67	Xerostomia	9	12	3	0.1293
X53	0.894	26.5	117	90.67	Xerostomia	9	10	3	0.5673
X12	0.65	18.7	101	90.33	Xerostomia	12	14	3	0.9167
